# Supplementary material for: Gut metagenomic characteristics of ADHD reveal low Bacteroides ovatus-associated host cognitive impairment
Source: Gut Microbes. 2022 Sep 20;14(1):2125747. doi: 10.1080/19490976.2022.2125747 (PMC9519028; doi:10.1080/19490976.2022.2125747)
Supplement: Supplemental Material [file KGMI_A_2125747_SM1185.zip]

Archive with 5 entries (5 files):
- 3 Supplemental material 1 20220816.docx
- 4 Supplemental material 2 Clinical Trial Protocol 20220519.docx
- 5 Supplemental material 3 Patient informed consent 20220519.docx
- 6 Supplemental material 4 Health and dietary habits questionnaire 20220519.docx
- 8 Supplemental material 5 raw data 20220819.xlsx
