# Supplementary material for: Gut metagenomic characteristics of ADHD reveal low Bacteroides ovatus-associated host cognitive impairment
Source: Gut Microbes. 2022 Sep 20;14(1):2125747. doi: 10.1080/19490976.2022.2125747 (PMC9519028; doi:10.1080/19490976.2022.2125747)
Supplement: Supplemental Material [file KGMI_A_2125747_SM1185.zip › 8 Supplemental material 5 raw data 20220819.xlsx]

## Sheet: Table S7
Table S7. Phenotypes of patients with ADHD and HCs.
Sample ID	Disease state	ADHD Subgroup	Gender	Age (year)	BMI (kg/m2)	IQ	DSM_AD	DSM_HD	Premature birth (Y < 37 week; N >= 37 week)	Low birth weigh (Y < 2.5kg; N >=2.5kg)	Cesarean section	Maternal Pregnancy with Metabolic Disease	Antibiotic application during pregnancy	Antibiotic application in infant	Only child	Defecation frequency	Defecation smooth	Defecation shape	Infant feeding	Staple food	Side dishes	Yogurt	Other fermented food
A003	ADHD	I-ADHD	M	13	18.13	96	6	0	N	N	N	N	N	Y	N	once or twice a day	basically smooth	basically shaped	mixed feeding	mixed meat and vegetables	mixed refined and whole grains	little or never	little or never
A004	ADHD	I-ADHD	M	11.5	17.92	114	6	0	N	N	N	N	N	Y	N	once or twice a day	basically smooth	basically shaped	breast milk	preference for vegetables	preference for refined grains	little or never	little or never
A005	ADHD	H-ADHD	M	13.3	28.4	104	3	6	N	N	Y	N	N	N	Y	once or twice a day	basically smooth	basically shaped	formula milk	mixed meat and vegetables	preference for refined grains	little or never	preference
A008	ADHD	H-ADHD	F	6.5	16.29	88	3	7	N	N	N	N	N	N	N	once more than two days	habitual unsmooth defecate	basically shaped	mixed feeding	preference for meat	preference for refined grains	little or never	preference
A009	ADHD	I-ADHD	M	8.3	29.6	96	7	3	N	N	N	N	N	N	N	once or twice a day	basically smooth	basically shaped	breast milk	preference for meat	mixed refined and whole grains	little or never	little or never
A010	ADHD	H-ADHD	M	8.8	12.84	117	3	6	N	N	N	N	N	Y	N	once more than two days	habitual unsmooth defecate	basically shaped	breast milk	mixed meat and vegetables	preference for refined grains	little or never	little or never
A011	ADHD	I-ADHD	M	14.7	15.73	78	6	1	N	Y	Y	N	N	Y	N	once or twice a day	basically smooth	basically shaped	breast milk	mixed meat and vegetables	preference for refined grains	little or never	little or never
A012	ADHD	C-ADHD	M	8.3	19.2	71	6	6	N	N	Y	N	N	Y	Y	once or twice a day	basically smooth	basically shaped	formula milk	preference for meat	only refined grains	preference	little or never
A013	ADHD	C-ADHD	M	11	24.99	79	8	6	N	N	N	N	N	Y	N	once or twice a day	basically smooth	basically shaped	mixed feeding	preference for vegetables	only refined grains	little or never	little or never
A015	ADHD	C-ADHD	M	8.8	23.1	110	7	7	N	Y	N	N	N	N	Y	once or twice a day	basically smooth	basically shaped	breast milk	mixed meat and vegetables	only refined grains	little or never	little or never
A016	ADHD	C-ADHD	M	6.4	14.36	116	7	5	N	N	Y	N	N	N	Y	once more than two days	habitual unsmooth defecate	basically shaped	breast milk	preference for vegetables	preference for refined grains	preference	little or never
A017	ADHD	C-ADHD	M	6.2	14.17	108	9	7	N	N	Y	N	N	N	Y	once or twice a day	basically smooth	basically shaped	mixed feeding	preference for meat	preference for refined grains	little or never	little or never
A018	ADHD	C-ADHD	M	7.7	19.75	98	7	9	N	N	N	N	N	N	N	once or twice a day	basically smooth	basically shaped	breast milk	mixed meat and vegetables	only refined grains	preference	little or never
A019	ADHD	C-ADHD	M	12.3	18.05	119	8	8	N	N	Y	N	N	N	Y	once more than two days	basically smooth	basically shaped	formula milk	mixed meat and vegetables	preference for whole grains	little or never	little or never
A020	ADHD	C-ADHD	M	12.2	19.22	84	8	6	Y	N	Y	N	N	N	N	once or twice a day	basically smooth	basically shaped	breast milk	mixed meat and vegetables	preference for refined grains	little or never	little or never
A021	ADHD	C-ADHD	M	6.9	17.09	104	7	7	N	Y	N	N	N	N	Y	once more than two days	habitual unsmooth defecate	basically shaped	mixed feeding	mixed meat and vegetables	only refined grains	little or never	preference
A023	ADHD	C-ADHD	M	8.4	15.21	110	9	9	N	N	Y	N	N	N	N	once or twice a day	basically smooth	habitual shapeless	formula milk	preference for vegetables	mixed refined and whole grains	little or never	preference
A024	ADHD	C-ADHD	M	7.7	15.67	98	6	4	N	Y	Y	N	N	N	N	once or twice a day	basically smooth	basically shaped	mixed feeding	mixed meat and vegetables	preference for refined grains	little or never	preference
A025	ADHD	C-ADHD	M	7.7	16.68	95	6	5	N	Y	Y	N	N	N	N	once or twice a day	basically smooth	basically shaped	mixed feeding	mixed meat and vegetables	preference for refined grains	little or never	preference
A026	ADHD	C-ADHD	M	9.8	17.37	94	7	8	N	Y	N	N	N	N	Y	once or twice a day	basically smooth	basically shaped	mixed feeding	mixed meat and vegetables	only refined grains	little or never	little or never
A027	ADHD	C-ADHD	M	10.2	14.27	108	7	6	Y	N	Y	N	N	N	Y	once or twice a day	basically smooth	basically shaped	breast milk	mixed meat and vegetables	preference for refined grains	little or never	little or never
A028	ADHD	I-ADHD	M	11.6	18.07	74	6	3	N	Y	Y	N	N	N	Y	once or twice a day	basically smooth	basically shaped	formula milk	mixed meat and vegetables	preference for refined grains	preference	little or never
A029	ADHD	C-ADHD	M	14.6	23.51	73	9	7	N	N	N	N	N	N	N	once or twice a day	basically smooth	basically shaped	breast milk	mixed meat and vegetables	preference for refined grains	preference	little or never
A030	ADHD	I-ADHD	M	6.9	14.65	121	6	0	N	N	N	N	N	N	Y	once or twice a day	basically smooth	basically shaped	breast milk	mixed meat and vegetables	mixed refined and whole grains	preference	little or never
A031	ADHD	I-ADHD	M	12.8	23.41	98	8	2	N	Y	N	N	N	N	Y	once or twice a day	basically smooth	basically shaped	mixed feeding	mixed meat and vegetables	preference for refined grains	little or never	little or never
A032	ADHD	I-ADHD	M	9.3	14.28	102	7	3	Y	Y	N	N	N	NA	N	once or twice a day	basically smooth	basically shaped	formula milk	mixed meat and vegetables	preference for refined grains	preference	little or never
A033	ADHD	C-ADHD	M	8.7	16.99	110	7	7	Y	Y	N	N	N	N	Y	once or twice a day	basically smooth	basically shaped	mixed feeding	mixed meat and vegetables	preference for refined grains	little or never	preference
A034	ADHD	C-ADHD	M	11.3	18.2	96	5	6	N	Y	Y	N	N	N	Y	once or twice a day	basically smooth	basically shaped	breast milk	preference for vegetables	preference for refined grains	little or never	little or never
A035	ADHD	H-ADHD	M	7.4	18.56	119	2	7	N	N	N	N	N	N	N	once or twice a day	basically smooth	basically shaped	breast milk	mixed meat and vegetables	mixed refined and whole grains	little or never	little or never
A036	ADHD	C-ADHD	M	8.3	18.51	92	9	8	N	N	N	N	N	N	N	more than three times a day	basically smooth	basically shaped	mixed feeding	preference for meat	preference for refined grains	little or never	little or never
A040	ADHD	I-ADHD	M	8.7	17.03	109	8	2	N	N	Y	N	N	Y	N	once more than two days	basically smooth	basically shaped	breast milk	preference for meat	only refined grains	little or never	little or never
A041	ADHD	I-ADHD	M	6.6	13.22	96	8	2	N	N	Y	N	N	N	Y	more than three times a day	habitual unsmooth defecate	basically shaped	breast milk	mixed meat and vegetables	only refined grains	little or never	little or never
A042	ADHD	I-ADHD	M	6.7	13.23	108	6	2	N	N	Y	N	N	N	Y	once or twice a day	basically smooth	basically shaped	mixed feeding	mixed meat and vegetables	preference for refined grains	little or never	little or never
A043	ADHD	C-ADHD	M	7.9	15.85	121	7	5	N	N	N	N	N	N	Y	once or twice a day	basically smooth	basically shaped	mixed feeding	mixed meat and vegetables	preference for refined grains	little or never	little or never
A044	ADHD	C-ADHD	M	6.3	14.8	106	8	5	N	N	Y	Y	N	N	N	more than three times a day	habitual unsmooth defecate	basically shaped	breast milk	preference for meat	preference for refined grains	preference	little or never
A045	ADHD	C-ADHD	M	9.2	15.15	110	9	9	N	N	Y	N	N	N	N	once or twice a day	habitual unsmooth defecate	basically shaped	formula milk	mixed meat and vegetables	preference for refined grains	preference	little or never
A046	ADHD	C-ADHD	F	7.2	14.88	110	6	4	N	Y	Y	N	N	N	N	once or twice a day	basically smooth	basically shaped	breast milk	preference for vegetables	preference for refined grains	little or never	little or never
A047	ADHD	I-ADHD	F	9.3	15.85	95	6	3	N	N	Y	N	N	N	N	more than three times a day	habitual unsmooth defecate	basically shaped	breast milk	preference for vegetables	preference for refined grains	little or never	little or never
A048	ADHD	C-ADHD	M	11.2	15.16	116	5	5	N	N	N	N	N	N	N	once or twice a day	basically smooth	basically shaped	mixed feeding	mixed meat and vegetables	preference for refined grains	little or never	little or never
A049	ADHD	C-ADHD	M	8.2	18.38	99	8	6	N	N	N	N	N	N	N	once or twice a day	basically smooth	basically shaped	mixed feeding	mixed meat and vegetables	preference for refined grains	little or never	little or never
A050	ADHD	I-ADHD	M	8.7	22.05	120	9	3	N	N	Y	N	N	N	N	once or twice a day	basically smooth	basically shaped	mixed feeding	mixed meat and vegetables	only refined grains	little or never	little or never
A051	ADHD	I-ADHD	M	8.4	16.64	131	6	3	N	N	N	N	N	N	N	once or twice a day	basically smooth	basically shaped	breast milk	vegetarian	preference for refined grains	little or never	little or never
A052	ADHD	C-ADHD	M	8.7	13.17	118	9	7	N	N	N	N	N	N	N	once or twice a day	basically smooth	basically shaped	formula milk	mixed meat and vegetables	preference for refined grains	preference	little or never
A053	ADHD	I-ADHD	M	9.4	13.78	87	6	2	N	N	N	N	N	N	N	once or twice a day	basically smooth	basically shaped	breast milk	preference for vegetables	preference for refined grains	little or never	little or never
A054	ADHD	C-ADHD	M	8.8	15.52	92	7	7	N	N	Y	N	N	N	Y	once or twice a day	basically smooth	basically shaped	formula milk	preference for vegetables	preference for refined grains	little or never	little or never
A055	ADHD	I-ADHD	M	7.3	15.36	116	6	2	N	N	N	N	Y	N	Y	once or twice a day	habitual unsmooth defecate	basically shaped	breast milk	mixed meat and vegetables	preference for refined grains	little or never	little or never
A056	ADHD	C-ADHD	M	7.8	16.04	105	7	9	N	N	N	N	N	N	N	once or twice a day	basically smooth	basically shaped	formula milk	mixed meat and vegetables	preference for refined grains	little or never	preference
A057	ADHD	I-ADHD	M	13.1	26.89	74	7	2	N	N	N	N	Y	Y	Y	once or twice a day	basically smooth	basically shaped	breast milk	preference for meat	only refined grains	little or never	little or never
A059	ADHD	C-ADHD	M	8	14.8	117	8	8	N	N	N	N	N	N	N	once or twice a day	basically smooth	basically shaped	breast milk	mixed meat and vegetables	preference for refined grains	little or never	little or never
A060	ADHD	C-ADHD	M	10.8	16.23	89	8	9	N	N	N	N	N	N	N	once or twice a day	habitual unsmooth defecate	habitual shapeless	breast milk	mixed meat and vegetables	preference for refined grains	little or never	little or never
A061	ADHD	C-ADHD	M	11.4	19.04	118	9	9	N	N	Y	N	N	N	N	once or twice a day	habitual unsmooth defecate	basically shaped	breast milk	preference for meat	preference for refined grains	little or never	preference
A063	ADHD	I-ADHD	M	11.1	16.02	111	6	0	N	N	Y	N	N	N	Y	once more than two days	basically smooth	basically shaped	formula milk	mixed meat and vegetables	only refined grains	little or never	little or never
A064	ADHD	C-ADHD	M	8	16.57	116	8	9	Y	N	N	N	N	N	N	once or twice a day	basically smooth	basically shaped	mixed feeding	mixed meat and vegetables	mixed refined and whole grains	little or never	little or never
A066	ADHD	C-ADHD	M	8.4	18.38	113	9	7	N	Y	N	N	N	N	N	once or twice a day	basically smooth	basically shaped	formula milk	mixed meat and vegetables	mixed refined and whole grains	little or never	little or never
A067	ADHD	I-ADHD	M	9.3	17.35	121	8	3	N	N	N	N	N	N	N	once more than two days	basically smooth	basically shaped	breast milk	mixed meat and vegetables	preference for refined grains	little or never	little or never
A068	ADHD	C-ADHD	M	7.3	17.75	90	7	6	N	N	N	N	N	N	Y	once or twice a day	basically smooth	basically shaped	mixed feeding	mixed meat and vegetables	preference for refined grains	little or never	little or never
A069	ADHD	C-ADHD	M	7.8	15.5	84	6	7	N	N	N	N	N	N	Y	once more than two days	habitual unsmooth defecate	basically shaped	breast milk	preference for meat	only refined grains	little or never	little or never
A070	ADHD	I-ADHD	M	11.2	16	119	7	1	N	N	N	N	N	N	Y	once or twice a day	basically smooth	basically shaped	mixed feeding	preference for vegetables	preference for refined grains	little or never	little or never
A071	ADHD	C-ADHD	M	8	15.38	117	8	7	N	N	N	N	N	N	Y	once or twice a day	basically smooth	basically shaped	breast milk	preference for meat	preference for refined grains	little or never	little or never
A072	ADHD	I-ADHD	M	6.8	21.86	105	7	2	N	N	N	N	N	N	Y	once more than two days	basically smooth	basically shaped	formula milk	mixed meat and vegetables	only refined grains	little or never	little or never
A073	ADHD	I-ADHD	M	9.7	15.5	102	6	1	N	N	N	N	N	N	Y	once or twice a day	basically smooth	basically shaped	breast milk	preference for vegetables	preference for whole grains	little or never	little or never
A074	ADHD	I-ADHD	F	7.2	14.12	96	7	2	N	N	Y	N	N	N	N	once or twice a day	basically smooth	basically shaped	mixed feeding	preference for meat	only refined grains	little or never	little or never
A075	ADHD	C-ADHD	M	7.2	14.78	97	7	7	N	N	N	N	N	N	N	once more than two days	habitual unsmooth defecate	basically shaped	formula milk	preference for meat	only refined grains	little or never	little or never
A076	ADHD	I-ADHD	M	11	14.92	122	6	2	N	N	Y	N	N	N	Y	once or twice a day	basically smooth	basically shaped	formula milk	mixed meat and vegetables	only refined grains	little or never	preference
A077	ADHD	C-ADHD	M	9.9	16.89	91	6	6	N	N	Y	N	N	Y	Y	once or twice a day	basically smooth	basically shaped	formula milk	mixed meat and vegetables	mixed refined and whole grains	little or never	little or never
A078	ADHD	I-ADHD	M	6.9	14.2	74	6	3	N	N	N	N	N	N	N	once or twice a day	basically smooth	basically shaped	formula milk	mixed meat and vegetables	preference for refined grains	little or never	little or never
A079	ADHD	C-ADHD	M	8.4	20.41	97	9	9	N	N	Y	N	N	N	N	once more than two days	basically smooth	basically shaped	breast milk	mixed meat and vegetables	preference for refined grains	little or never	little or never
A080	ADHD	C-ADHD	M	7.1	13.88	93	5	6	N	N	Y	N	N	N	Y	once or twice a day	basically smooth	basically shaped	breast milk	mixed meat and vegetables	preference for refined grains	little or never	little or never
A081	ADHD	C-ADHD	M	8.3	15.31	118	7	5	N	N	Y	N	N	N	N	once or twice a day	basically smooth	basically shaped	breast milk	mixed meat and vegetables	preference for refined grains	little or never	little or never
A082	ADHD	I-ADHD	M	6.8	14.49	110	6	3	N	N	N	N	N	N	Y	once or twice a day	basically smooth	basically shaped	mixed feeding	mixed meat and vegetables	preference for refined grains	little or never	little or never
A083	ADHD	C-ADHD	M	6.4	16.74	84	8	9	N	N	Y	N	N	N	N	once more than two days	basically smooth	basically shaped	formula milk	preference for meat	only refined grains	little or never	little or never
A084	ADHD	I-ADHD	F	8.2	14.2	78	8	3	N	N	N	N	N	N	N	once more than two days	basically smooth	basically shaped	breast milk	mixed meat and vegetables	mixed refined and whole grains	little or never	preference
A085	ADHD	I-ADHD	M	7.5	12.82	93	6	1	N	N	N	N	N	N	Y	more than three times a day	basically smooth	basically shaped	formula milk	mixed meat and vegetables	only refined grains	little or never	little or never
A087	ADHD	C-ADHD	M	6.3	14.11	74	8	8	N	N	N	N	N	N	N	once or twice a day	basically smooth	habitual shapeless	breast milk	preference for vegetables	mixed refined and whole grains	preference	little or never
A088	ADHD	I-ADHD	M	11.1	24.73	112	7	3	N	N	N	N	N	N	N	once or twice a day	basically smooth	basically shaped	mixed feeding	preference for vegetables	preference for refined grains	little or never	little or never
A090	ADHD	I-ADHD	M	7.8	18.93	106	7	3	N	N	N	N	N	N	Y	once or twice a day	basically smooth	basically shaped	formula milk	preference for vegetables	preference for refined grains	little or never	preference
A093	ADHD	I-ADHD	M	9.2	20.41	108	6	2	N	N	Y	N	N	N	N	once or twice a day	basically smooth	basically shaped	formula milk	mixed meat and vegetables	preference for refined grains	little or never	little or never
A094	ADHD	C-ADHD	M	6.7	15.08	118	6	8	N	N	Y	N	N	N	Y	once or twice a day	basically smooth	basically shaped	breast milk	mixed meat and vegetables	preference for refined grains	little or never	little or never
A096	ADHD	I-ADHD	M	11.1	19.95	104	7	3	N	N	N	N	N	N	Y	once more than two days	basically smooth	basically shaped	breast milk	mixed meat and vegetables	mixed refined and whole grains	little or never	little or never
A097	ADHD	H-ADHD	M	8.5	14.27	119	2	6	N	N	Y	N	N	N	N	more than three times a day	basically smooth	basically shaped	breast milk	preference for meat	preference for refined grains	little or never	preference
A098	ADHD	I-ADHD	M	9.2	19.84	90	6	0	N	N	Y	N	N	N	N	once or twice a day	basically smooth	basically shaped	mixed feeding	mixed meat and vegetables	preference for refined grains	little or never	little or never
A099	ADHD	C-ADHD	M	9.1	20.44	109	9	9	N	N	Y	N	N	N	Y	once or twice a day	basically smooth	basically shaped	formula milk	mixed meat and vegetables	preference for refined grains	little or never	little or never
A101	ADHD	I-ADHD	F	8.5	17.01	113	6	1	N	N	N	N	N	N	N	once or twice a day	basically smooth	basically shaped	mixed feeding	mixed meat and vegetables	preference for refined grains	little or never	little or never
A103	ADHD	H-ADHD	F	8.3	13.02	131	3	6	N	N	N	N	N	N	N	once more than two days	habitual unsmooth defecate	basically shaped	formula milk	preference for vegetables	preference for refined grains	little or never	little or never
A104	ADHD	C-ADHD	M	6	15.26	116	9	9	N	Y	N	N	N	N	N	once or twice a day	basically smooth	basically shaped	mixed feeding	mixed meat and vegetables	only refined grains	little or never	little or never
A105	ADHD	C-ADHD	M	11.3	21.4	95	8	7	N	N	N	N	N	N	N	once or twice a day	basically smooth	basically shaped	breast milk	vegetarian	only refined grains	little or never	preference
A106	ADHD	C-ADHD	M	11.3	20.33	108	7	4	N	N	N	N	N	N	N	once or twice a day	basically smooth	habitual shapeless	formula milk	mixed meat and vegetables	preference for refined grains	little or never	little or never
A108	ADHD	C-ADHD	M	10.9	15.7	87	9	9	N	N	Y	N	N	N	N	more than three times a day	basically smooth	basically shaped	formula milk	preference for vegetables	mixed refined and whole grains	little or never	little or never
A109	ADHD	C-ADHD	M	9.3	16.89	118	8	9	N	N	Y	N	N	N	N	once or twice a day	basically smooth	basically shaped	formula milk	preference for meat	only refined grains	little or never	little or never
A110	ADHD	I-ADHD	M	11.3	14.88	114	6	1	Y	Y	Y	N	N	N	Y	once or twice a day	basically smooth	basically shaped	formula milk	preference for meat	preference for refined grains	little or never	little or never
A112	ADHD	C-ADHD	M	7.5	18.92	100	7	4	N	Y	N	N	N	N	Y	once or twice a day	basically smooth	basically shaped	mixed feeding	preference for meat	preference for refined grains	preference	little or never
A113	ADHD	I-ADHD	F	10.4	17.58	111	6	2	N	N	Y	N	N	N	Y	once or twice a day	basically smooth	basically shaped	formula milk	mixed meat and vegetables	preference for refined grains	little or never	little or never
A114	ADHD	C-ADHD	M	9.3	13.22	117	7	7	N	N	N	N	N	N	Y	once more than two days	basically smooth	basically shaped	breast milk	preference for vegetables	preference for refined grains	little or never	little or never
A119	ADHD	I-ADHD	M	6.8	15.15	109	6	0	N	N	N	N	N	N	N	once or twice a day	basically smooth	basically shaped	mixed feeding	mixed meat and vegetables	preference for refined grains	little or never	little or never
A120	ADHD	C-ADHD	M	10.5	14.8	105	9	9	N	N	N	N	N	Y	N	once or twice a day	habitual unsmooth defecate	basically shaped	formula milk	mixed meat and vegetables	only refined grains	little or never	preference
A121	ADHD	I-ADHD	M	8.9	13.01	102	8	3	N	N	N	N	N	N	Y	once or twice a day	basically smooth	basically shaped	breast milk	mixed meat and vegetables	preference for refined grains	little or never	little or never
A122	ADHD	H-ADHD	M	8.8	20.66	117	3	6	N	Y	Y	N	N	Y	Y	once or twice a day	basically smooth	basically shaped	mixed feeding	mixed meat and vegetables	preference for refined grains	little or never	little or never
A125	ADHD	C-ADHD	M	10.1	14.35	88	9	7	N	N	N	Y	N	N	N	once or twice a day	basically smooth	basically shaped	mixed feeding	mixed meat and vegetables	only refined grains	little or never	little or never
D002	HC	HC	M	6.3	16.18	109	2	2	N	N	Y	Y	N	N	Y	once or twice a day	basically smooth	basically shaped	mixed feeding	preference for meat	preference for refined grains	preference	little or never
D003	HC	HC	M	10.8	29.19	108	1	0	N	N	Y	N	N	N	N	once or twice a day	basically smooth	basically shaped	mixed feeding	mixed meat and vegetables	only refined grains	preference	little or never
D004	HC	HC	M	10.3	12.84	85	1	1	N	N	N	N	N	N	N	once or twice a day	basically smooth	basically shaped	mixed feeding	preference for vegetables	preference for refined grains	preference	preference
D005	HC	HC	M	11.4	17.36	100	1	0	N	N	Y	N	N	N	Y	once or twice a day	basically smooth	basically shaped	formula milk	preference for meat	mixed refined and whole grains	preference	little or never
D007	HC	HC	F	7	14.78	116	1	0	N	N	N	N	N	N	N	once or twice a day	basically smooth	basically shaped	formula milk	preference for meat	mixed refined and whole grains	preference	little or never
D008	HC	HC	F	9.5	19.98	116	3	2	NA	N	N	N	N	N	Y	once or twice a day	basically smooth	basically shaped	breast milk	mixed meat and vegetables	preference for refined grains	little or never	little or never
D009	HC	HC	M	10.3	17.36	118	0	0	N	N	N	N	N	N	N	once or twice a day	basically smooth	basically shaped	mixed feeding	preference for vegetables	preference for refined grains	little or never	preference
D010	HC	HC	M	6.6	16.05	95	0	0	N	N	N	N	N	N	N	once or twice a day	basically smooth	basically shaped	formula milk	mixed meat and vegetables	preference for refined grains	little or never	little or never
D011	HC	HC	M	8.7	15.82	131	3	1	N	N	Y	N	N	N	Y	more than three times a day	habitual unsmooth defecate	basically shaped	mixed feeding	mixed meat and vegetables	mixed refined and whole grains	little or never	little or never
D012	HC	HC	F	6.4	20.75	116	1	0	N	N	N	N	N	N	N	once or twice a day	basically smooth	basically shaped	breast milk	mixed meat and vegetables	preference for refined grains	little or never	little or never
D013	HC	HC	M	8.1	21.94	119	2	1	N	N	Y	N	N	N	N	once or twice a day	basically smooth	basically shaped	breast milk	mixed meat and vegetables	preference for refined grains	little or never	little or never
D014	HC	HC	M	7.3	16.52	109	0	1	N	N	N	N	N	N	N	once more than two days	basically smooth	basically shaped	breast milk	mixed meat and vegetables	preference for refined grains	preference	little or never
D015	HC	HC	F	6.1	16.67	110	3	0	N	N	Y	N	N	N	Y	once or twice a day	basically smooth	basically shaped	mixed feeding	mixed meat and vegetables	mixed refined and whole grains	preference	little or never
D016	HC	HC	F	6.4	14.01	116	0	0	N	N	Y	N	N	N	N	once or twice a day	basically smooth	basically shaped	mixed feeding	preference for vegetables	mixed refined and whole grains	preference	little or never
D017	HC	HC	F	6.4	13.69	106	3	0	N	Y	Y	N	N	N	N	once or twice a day	basically smooth	basically shaped	mixed feeding	preference for vegetables	mixed refined and whole grains	preference	little or never
D018	HC	HC	M	12.4	15.77	118	2	3	N	N	N	N	N	N	N	once or twice a day	basically smooth	basically shaped	formula milk	preference for meat	preference for refined grains	little or never	little or never
D019	HC	HC	F	8.1	13.43	119	3	2	N	N	N	N	N	Y	N	once or twice a day	basically smooth	basically shaped	formula milk	mixed meat and vegetables	mixed refined and whole grains	little or never	little or never
D020	HC	HC	M	6.8	15.34	93	2	0	N	N	Y	N	N	N	Y	once more than two days	basically smooth	basically shaped	formula milk	mixed meat and vegetables	preference for refined grains	little or never	little or never
D021	HC	HC	M	12	13.51	110	1	1	N	N	Y	N	N	N	N	once or twice a day	basically smooth	basically shaped	mixed feeding	mixed meat and vegetables	preference for refined grains	little or never	preference
D022	HC	HC	F	6.2	18.75	99	0	0	N	N	Y	N	N	N	Y	once more than two days	basically smooth	basically shaped	breast milk	mixed meat and vegetables	preference for refined grains	little or never	preference
D023	HC	HC	M	8.8	15.32	117	0	1	N	N	Y	N	N	N	Y	once or twice a day	basically smooth	basically shaped	mixed feeding	mixed meat and vegetables	preference for refined grains	little or never	little or never
D024	HC	HC	M	7.2	18.37	117	3	2	N	N	Y	N	N	N	Y	once or twice a day	basically smooth	basically shaped	formula milk	mixed meat and vegetables	mixed refined and whole grains	little or never	little or never
D025	HC	HC	M	11.3	16.3	135	1	2	N	N	N	N	N	Y	Y	once more than two days	basically smooth	basically shaped	mixed feeding	mixed meat and vegetables	preference for refined grains	little or never	little or never
D026	HC	HC	M	6.8	19.01	103	2	0	N	Y	N	N	N	N	Y	once or twice a day	basically smooth	basically shaped	breast milk	mixed meat and vegetables	mixed refined and whole grains	little or never	little or never
D028	HC	HC	F	6.8	13.33	105	3	0	Y	Y	Y	N	N	Y	N	once or twice a day	basically smooth	basically shaped	formula milk	mixed meat and vegetables	preference for refined grains	preference	little or never
D029	HC	HC	M	8.3	15.26	131	2	0	N	N	Y	N	N	N	Y	once or twice a day	basically smooth	basically shaped	breast milk	mixed meat and vegetables	mixed refined and whole grains	little or never	preference
D030	HC	HC	M	6.3	10.42	107	3	1	N	N	N	N	N	N	Y	once or twice a day	basically smooth	basically shaped	formula milk	mixed meat and vegetables	mixed refined and whole grains	preference	little or never
D031	HC	HC	F	8.5	15.68	131	3	0	N	N	N	N	N	N	N	once or twice a day	basically smooth	basically shaped	mixed feeding	mixed meat and vegetables	preference for refined grains	little or never	little or never
D032	HC	HC	F	8.3	15.15	125	3	0	N	N	Y	N	N	N	N	once or twice a day	basically smooth	basically shaped	breast milk	mixed meat and vegetables	preference for refined grains	little or never	little or never
D033	HC	HC	M	6.8	17.43	121	0	0	N	N	N	N	N	N	Y	once or twice a day	basically smooth	basically shaped	formula milk	mixed meat and vegetables	only refined grains	little or never	little or never
D035	HC	HC	F	12.1	13.22	81	0	0	N	N	N	N	N	N	Y	once or twice a day	basically smooth	basically shaped	breast milk	mixed meat and vegetables	mixed refined and whole grains	little or never	little or never
D036	HC	HC	M	12.3	15.43	135	0	1	N	N	N	N	N	N	N	once or twice a day	basically smooth	basically shaped	breast milk	mixed meat and vegetables	preference for refined grains	little or never	little or never
D037	HC	HC	F	8.5	14.79	135	2	1	N	N	N	N	N	N	Y	once more than two days	habitual unsmooth defecate	basically shaped	breast milk	mixed meat and vegetables	preference for refined grains	little or never	little or never
D038	HC	HC	F	11.4	19.17	116	3	0	N	N	Y	N	N	Y	N	once or twice a day	basically smooth	basically shaped	breast milk	mixed meat and vegetables	only refined grains	little or never	little or never
D039	HC	HC	F	6.8	15.87	110	2	2	N	N	Y	N	N	N	N	once or twice a day	basically smooth	basically shaped	breast milk	mixed meat and vegetables	only refined grains	little or never	little or never
D040	HC	HC	M	6.1	17.36	95	3	1	Y	N	Y	N	N	N	Y	once or twice a day	basically smooth	basically shaped	mixed feeding	mixed meat and vegetables	preference for refined grains	preference	little or never
D042	HC	HC	F	10.7	13.39	116	0	0	N	Y	Y	N	N	Y	N	once or twice a day	basically smooth	basically shaped	mixed feeding	mixed meat and vegetables	preference for refined grains	little or never	little or never
D043	HC	HC	M	9.4	19.56	135	3	1	N	N	Y	N	N	Y	N	once or twice a day	basically smooth	basically shaped	breast milk	preference for meat	preference for refined grains	preference	little or never
D044	HC	HC	F	6.4	15.63	110	1	2	N	N	Y	N	N	N	Y	more than three times a day	habitual unsmooth defecate	basically shaped	formula milk	mixed meat and vegetables	preference for refined grains	little or never	little or never
D045	HC	HC	M	11.7	20.08	89	3	1	N	N	N	N	N	N	N	once or twice a day	basically smooth	basically shaped	breast milk	preference for vegetables	preference for refined grains	little or never	little or never
D046	HC	HC	M	7.4	13.12	119	0	0	N	N	Y	N	N	N	N	once or twice a day	basically smooth	basically shaped	breast milk	preference for meat	preference for refined grains	little or never	little or never
D047	HC	HC	M	9.2	16.33	131	0	1	N	N	Y	N	N	N	Y	once or twice a day	basically smooth	basically shaped	breast milk	preference for meat	preference for refined grains	little or never	little or never
D048	HC	HC	M	12	16.03	100	2	2	N	N	Y	N	N	N	Y	once or twice a day	basically smooth	basically shaped	mixed feeding	mixed meat and vegetables	preference for refined grains	little or never	little or never
D049	HC	HC	M	11	20.45	111	3	1	N	N	Y	N	N	N	Y	once or twice a day	basically smooth	basically shaped	formula milk	mixed meat and vegetables	only refined grains	little or never	little or never
D050	HC	HC	M	9.5	20.54	112	3	0	Y	N	Y	N	N	N	Y	once or twice a day	basically smooth	basically shaped	breast milk	mixed meat and vegetables	mixed refined and whole grains	little or never	little or never
D051	HC	HC	F	8.9	15.87	108	2	1	N	N	N	N	N	N	Y	once or twice a day	basically smooth	basically shaped	breast milk	preference for vegetables	preference for refined grains	little or never	little or never
D052	HC	HC	M	7.4	14.29	131	3	2	N	N	Y	N	N	N	N	once or twice a day	basically smooth	basically shaped	formula milk	preference for meat	mixed refined and whole grains	little or never	little or never
D053	HC	HC	F	8.7	14.92	118	2	2	N	N	Y	N	N	N	Y	once or twice a day	basically smooth	basically shaped	mixed feeding	preference for meat	preference for refined grains	little or never	little or never
D054	HC	HC	M	10.6	14.74	111	3	2	N	N	N	N	N	N	Y	once more than two days	basically smooth	basically shaped	formula milk	mixed meat and vegetables	mixed refined and whole grains	little or never	little or never
D055	HC	HC	M	9.2	15.38	90	3	0	Y	N	N	N	N	N	Y	once or twice a day	basically smooth	basically shaped	breast milk	mixed meat and vegetables	preference for refined grains	little or never	little or never
D056	HC	HC	M	8.2	14.67	119	0	0	N	N	Y	N	N	N	Y	once or twice a day	habitual unsmooth defecate	basically shaped	breast milk	mixed meat and vegetables	only refined grains	little or never	little or never
D057	HC	HC	F	9	14.88	131	3	2	N	N	Y	N	N	N	N	once or twice a day	basically smooth	basically shaped	formula milk	preference for vegetables	preference for refined grains	little or never	little or never
D058	HC	HC	M	8.7	15.98	131	0	0	N	N	Y	N	N	N	Y	once or twice a day	basically smooth	basically shaped	breast milk	preference for meat	preference for refined grains	little or never	little or never
D059	HC	HC	M	7.3	14.26	131	2	1	N	Y	Y	N	N	N	Y	more than three times a day	basically smooth	basically shaped	breast milk	preference for vegetables	preference for refined grains	little or never	little or never
D060	HC	HC	M	7	15.68	135	2	3	N	N	N	N	Y	N	N	once or twice a day	basically smooth	basically shaped	mixed feeding	mixed meat and vegetables	mixed refined and whole grains	little or never	little or never
D061	HC	HC	M	12	17.31	109	1	1	Y	N	Y	N	N	N	Y	once or twice a day	basically smooth	basically shaped	formula milk	mixed meat and vegetables	preference for refined grains	little or never	little or never
D062	HC	HC	M	8.8	13.77	121	2	1	N	N	Y	N	N	N	Y	once or twice a day	basically smooth	basically shaped	formula milk	mixed meat and vegetables	preference for refined grains	little or never	little or never
D063	HC	HC	M	8	18.93	121	3	1	N	N	Y	N	N	N	Y	once or twice a day	basically smooth	basically shaped	mixed feeding	mixed meat and vegetables	preference for refined grains	little or never	little or never
D064	HC	HC	M	7	15.36	118	1	0	N	N	Y	N	N	N	Y	more than three times a day	basically smooth	basically shaped	formula milk	mixed meat and vegetables	preference for refined grains	little or never	little or never
D065	HC	HC	M	8.8	15.45	131	3	2	N	N	N	N	N	N	Y	once or twice a day	basically smooth	basically shaped	breast milk	preference for vegetables	only refined grains	little or never	little or never
D066	HC	HC	M	8.2	13.17	110	3	2	N	N	Y	N	N	N	Y	once or twice a day	basically smooth	basically shaped	mixed feeding	mixed meat and vegetables	preference for refined grains	little or never	little or never
D067	HC	HC	M	9.6	40	100	1	0	N	N	Y	N	N	N	N	once more than two days	habitual unsmooth defecate	basically shaped	breast milk	mixed meat and vegetables	preference for refined grains	little or never	little or never
D068	HC	HC	M	11.5	14.74	122	1	0	N	N	Y	N	N	N	Y	once or twice a day	basically smooth	basically shaped	formula milk	mixed meat and vegetables	only refined grains	little or never	little or never
D070	HC	HC	M	10.4	16.1	88	1	0	N	N	Y	N	N	N	Y	once or twice a day	basically smooth	basically shaped	formula milk	mixed meat and vegetables	preference for refined grains	little or never	little or never
D071	HC	HC	M	7.3	14.2	120	0	0	N	N	Y	N	N	N	Y	once or twice a day	basically smooth	basically shaped	breast milk	mixed meat and vegetables	preference for refined grains	little or never	little or never
D072	HC	HC	M	11.8	14.27	116	2	0	N	N	Y	N	N	N	Y	once or twice a day	basically smooth	basically shaped	formula milk	mixed meat and vegetables	preference for refined grains	little or never	little or never
D073	HC	HC	M	6.3	16.24	116	0	1	N	N	N	N	N	N	Y	once or twice a day	basically smooth	basically shaped	formula milk	mixed meat and vegetables	preference for refined grains	little or never	little or never
D074	HC	HC	M	6.6	15.97	81	2	0	N	N	Y	N	N	N	Y	once or twice a day	basically smooth	basically shaped	breast milk	mixed meat and vegetables	preference for refined grains	little or never	preference
D075	HC	HC	M	7.2	13.64	95	0	2	N	N	Y	N	N	N	Y	more than three times a day	basically smooth	basically shaped	mixed feeding	mixed meat and vegetables	mixed refined and whole grains	little or never	little or never
D076	HC	HC	M	6.8	15.75	81	0	0	N	N	N	N	N	N	N	once or twice a day	basically smooth	basically shaped	mixed feeding	mixed meat and vegetables	mixed refined and whole grains	little or never	little or never
D077	HC	HC	M	7	14.79	103	2	2	N	N	N	N	N	N	Y	once or twice a day	basically smooth	basically shaped	breast milk	preference for vegetables	preference for refined grains	little or never	little or never
D078	HC	HC	M	9	14.35	135	0	0	N	N	Y	N	N	N	Y	once or twice a day	basically smooth	basically shaped	formula milk	mixed meat and vegetables	preference for refined grains	little or never	little or never
D079	HC	HC	M	7.9	13.27	109	2	2	N	N	Y	N	N	N	Y	once or twice a day	basically smooth	basically shaped	formula milk	mixed meat and vegetables	preference for refined grains	little or never	little or never
D080	HC	HC	M	7.3	22.05	97	2	1	N	N	N	N	N	N	Y	once or twice a day	basically smooth	basically shaped	breast milk	mixed meat and vegetables	only refined grains	little or never	little or never
D081	HC	HC	M	9	13.65	113	1	0	N	N	N	N	N	N	Y	once or twice a day	basically smooth	basically shaped	breast milk	preference for meat	mixed refined and whole grains	little or never	little or never
D082	HC	HC	M	8.9	16.46	122	2	1	N	N	N	N	N	N	Y	once or twice a day	basically smooth	basically shaped	breast milk	mixed meat and vegetables	preference for refined grains	little or never	little or never
D083	HC	HC	M	9.9	25.28	88	2	0	N	N	Y	N	N	N	Y	more than three times a day	basically smooth	basically shaped	mixed feeding	preference for meat	preference for refined grains	little or never	little or never
D084	HC	HC	M	9.8	25.63	98	2	1	N	N	Y	N	N	N	Y	once or twice a day	basically smooth	basically shaped	mixed feeding	mixed meat and vegetables	preference for refined grains	little or never	little or never
D085	HC	HC	M	10.9	16.82	104	0	0	N	N	Y	N	N	N	Y	once or twice a day	basically smooth	basically shaped	mixed feeding	mixed meat and vegetables	preference for refined grains	little or never	little or never
D086	HC	HC	M	10.8	15.31	114	0	0	N	Y	N	N	N	N	Y	once or twice a day	basically smooth	basically shaped	breast milk	mixed meat and vegetables	preference for refined grains	little or never	little or never
D087	HC	HC	M	10.1	23.56	100	0	0	N	N	Y	N	N	N	Y	once or twice a day	basically smooth	basically shaped	breast milk	preference for vegetables	preference for refined grains	little or never	little or never
D088	HC	HC	M	11.3	16.17	135	2	2	N	N	N	N	N	N	Y	once or twice a day	basically smooth	basically shaped	formula milk	preference for vegetables	preference for refined grains	little or never	little or never
D089	HC	HC	M	10.8	14.92	96	2	2	N	N	N	N	N	N	Y	once more than two days	basically smooth	habitual shapeless	formula milk	mixed meat and vegetables	preference for refined grains	little or never	little or never
D090	HC	HC	M	11	24.26	100	1	0	N	N	N	N	N	Y	N	once or twice a day	basically smooth	basically shaped	mixed feeding	mixed meat and vegetables	preference for refined grains	little or never	little or never
D091	HC	HC	M	7.5	17.48	118	1	1	N	N	Y	N	N	N	Y	once or twice a day	basically smooth	basically shaped	breast milk	preference for meat	only refined grains	little or never	little or never
D092	HC	HC	M	11.3	29.14	118	2	2	N	N	N	N	N	N	N	once or twice a day	basically smooth	basically shaped	breast milk	preference for vegetables	mixed refined and whole grains	little or never	little or never
D093	HC	HC	M	6.9	15.26	113	0	2	N	N	N	N	N	N	N	once or twice a day	habitual unsmooth defecate	basically shaped	breast milk	mixed meat and vegetables	preference for refined grains	little or never	little or never
D094	HC	HC	M	7.9	14.79	116	2	0	N	N	Y	N	N	N	N	once or twice a day	basically smooth	basically shaped	mixed feeding	mixed meat and vegetables	preference for refined grains	little or never	little or never
D095	HC	HC	M	10.8	16.52	109	3	0	N	N	Y	N	N	N	Y	once or twice a day	basically smooth	basically shaped	breast milk	mixed meat and vegetables	preference for refined grains	little or never	little or never
D096	HC	HC	M	8.3	16	131	2	2	N	N	Y	N	N	N	N	once or twice a day	basically smooth	basically shaped	mixed feeding	preference for meat	preference for refined grains	little or never	little or never
D099	HC	HC	M	8.5	14.79	107	1	2	N	N	N	N	N	N	Y	once or twice a day	basically smooth	basically shaped	formula milk	mixed meat and vegetables	preference for refined grains	little or never	little or never
D100	HC	HC	M	12.3	16.59	99	0	0	N	N	Y	N	N	N	Y	once or twice a day	basically smooth	basically shaped	breast milk	mixed meat and vegetables	mixed refined and whole grains	little or never	little or never
D102	HC	HC	M	8.9	14.42	125	0	0	N	N	N	N	N	N	Y	once or twice a day	basically smooth	basically shaped	formula milk	mixed meat and vegetables	preference for refined grains	little or never	little or never
D104	HC	HC	M	11.3	14.6	92	3	2	N	N	N	N	N	N	Y	once or twice a day	basically smooth	basically shaped	mixed feeding	preference for vegetables	only refined grains	little or never	little or never
D105	HC	HC	M	9.4	18.66	104	2	2	N	N	N	N	N	N	Y	once or twice a day	basically smooth	basically shaped	mixed feeding	mixed meat and vegetables	only refined grains	little or never	little or never
D106	HC	HC	M	11.1	15.16	109	3	2	N	N	N	N	N	N	N	once or twice a day	basically smooth	basically shaped	breast milk	mixed meat and vegetables	preference for refined grains	little or never	little or never
D107	HC	HC	M	9.2	16.63	119	0	0	N	N	Y	N	N	N	Y	once or twice a day	habitual unsmooth defecate	basically shaped	formula milk	mixed meat and vegetables	preference for refined grains	little or never	little or never
D109	HC	HC	M	11	16.89	118	1	2	Y	N	Y	N	N	N	Y	once or twice a day	basically smooth	basically shaped	mixed feeding	mixed meat and vegetables	only refined grains	little or never	little or never
D110	HC	HC	M	7.7	13.64	120	1	3	N	N	Y	N	N	N	N	once more than two days	basically smooth	basically shaped	formula milk	mixed meat and vegetables	mixed refined and whole grains	little or never	little or never
D111	HC	HC	M	7.3	17.36	96	1	2	N	N	N	N	N	N	N	more than three times a day	basically smooth	basically shaped	breast milk	vegetarian	preference for refined grains	little or never	little or never
D112	HC	HC	M	10.2	24.44	100	0	1	N	N	Y	N	N	N	Y	once or twice a day	basically smooth	basically shaped	breast milk	mixed meat and vegetables	preference for refined grains	little or never	little or never
D113	HC	HC	M	6.7	31.07	118	1	1	N	N	Y	Y	N	N	Y	once or twice a day	basically smooth	basically shaped	formula milk	mixed meat and vegetables	preference for refined grains	little or never	little or never
D114	HC	HC	M	7.7	15.2	120	3	2	N	N	Y	N	N	N	Y	once more than two days	basically smooth	basically shaped	mixed feeding	mixed meat and vegetables	mixed refined and whole grains	little or never	little or never
D115	HC	HC	M	10.8	15.01	105	1	0	N	N	Y	N	N	N	N	once or twice a day	basically smooth	basically shaped	formula milk	mixed meat and vegetables	preference for refined grains	little or never	little or never
D118	HC	HC	M	7.6	17.56	120	2	0	N	N	N	N	N	N	Y	once or twice a day	basically smooth	basically shaped	mixed feeding	mixed meat and vegetables	preference for refined grains	little or never	little or never
D119	HC	HC	M	7.9	20.48	109	3	2	N	N	Y	N	N	Y	Y	once or twice a day	basically smooth	basically shaped	breast milk	mixed meat and vegetables	preference for refined grains	little or never	little or never
D120	HC	HC	M	7.6	18.34	116	1	0	N	N	Y	N	N	N	Y	once or twice a day	habitual unsmooth defecate	basically shaped	formula milk	mixed meat and vegetables	preference for refined grains	little or never	little or never
D121	HC	HC	M	11.1	26.58	94	3	0	N	N	N	N	N	N	N	once or twice a day	basically smooth	basically shaped	breast milk	mixed meat and vegetables	preference for refined grains	little or never	little or never
D122	HC	HC	M	7	17.75	109	2	3	N	N	Y	N	N	N	Y	once more than two days	habitual unsmooth defecate	habitual shapeless	formula milk	preference for meat	preference for refined grains	little or never	preference

## Sheet: Table S8
Table S8. Sequence data quality control and remove host DNA contamination.
Sample name	Raw data (Gb)	Clean data (Gb)	Ratio of clean data (%)	Raw read	Clean read	Ratio of clean read (%)	Adaptor (%)	N base (%)	Duplication (%)	Low quality (%)	Unmap host read	Ratio of host read (%)
A003	8.2	6.59	80.45	54637250	43957530	80.453	0.375	0.012	15.699	3.46	43947860	0.022
A004	7.28	5.78	79.45	48521238	38547780	79.445	0.623	0.012	16.582	3.337	37818748	1.891
A005	9.83	8.3	84.4	65522438	55302318	84.402	0.49	0.005	11.762	3.341	54938202	0.658
A008	8.61	6.96	80.89	57389740	46422710	80.89	0.345	0.012	15.069	3.684	46202460	0.474
A009	7.39	5.92	80.08	49259888	39448902	80.083	0.56	0.012	16.006	3.338	39440054	0.022
A010	7.78	6.23	80.09	51839094	41519788	80.094	0.598	0.012	15.679	3.618	41486358	0.081
A011	7.93	6.43	81.04	52879690	42851574	81.036	0.456	0.013	15.107	3.388	42836426	0.035
A012	6.06	4.92	81.26	40368348	32804192	81.262	0.449	0.012	15.038	3.238	32795058	0.028
A013	7.51	6	79.87	50078654	39998778	79.872	0.798	0.012	15.657	3.661	37824042	5.437
A015	8.42	6.81	80.85	56139388	45388100	80.849	0.632	0.012	14.969	3.538	45350570	0.083
A016	8.18	6.65	81.28	54549830	44338028	81.28	0.4	0.012	15.033	3.275	44328018	0.023
A017	9.01	7.2	79.94	60069276	48020728	79.942	4.705	0.005	12.304	3.044	47951600	0.144
A018	8.26	6.68	80.85	55057680	44515160	80.852	0.437	0.012	15.511	3.188	44501892	0.03
A019	7.27	6	82.6	48442228	40015120	82.604	0.483	0.012	13.235	3.667	39797048	0.545
A020	8.14	7.23	88.72	54297190	48170506	88.716	2.449	0	5.222	3.613	45543232	5.454
A021	9.7	8.21	84.69	64651674	54755372	84.693	0.64	0.005	11.66	3.002	54744314	0.02
A023	9.4	7.87	83.76	62670232	52489778	83.756	0.774	0.005	12.7	2.766	52483618	0.012
A024	7.16	6.47	90.35	47719472	43114964	90.351	1.714	0	4.994	2.941	43090644	0.056
A025	7.45	6.79	91.08	49695312	45262160	91.079	1.448	0	4.712	2.761	45179556	0.183
A026	7.63	6.96	91.26	50842182	46397588	91.258	1.192	0	4.476	3.074	46392662	0.011
A027	7.46	6.8	91.1	49738828	45310610	91.097	1.502	0	4.608	2.794	45307442	0.007
A028	8.75	7.94	90.75	58327776	52932928	90.751	1.374	0	4.892	2.983	52923032	0.019
A029	8.54	7.65	89.61	56939252	51022496	89.609	2.113	0	4.629	3.649	49693792	2.604
A030	7	6.31	90.19	46679952	42099610	90.188	2.375	0	4.87	2.567	41672434	1.015
A031	9.38	8.46	90.19	62564314	56425806	90.188	2.051	0	5.084	2.676	56387444	0.068
A032	9.64	8.72	90.51	64245430	58151544	90.515	1.615	0	5.051	2.82	57980612	0.294
A033	7.76	6.82	87.83	51759838	45461092	87.831	4.064	0	5.411	2.694	44293170	2.569
A034	8.29	4.89	58.98	55272192	32600738	58.982	1.035	0.002	38.638	1.343	32580530	0.062
A035	9.78	5.84	59.68	65225876	38924340	59.676	1.053	0.002	38.016	1.253	38798726	0.323
A036	8.89	5.29	59.48	59299748	35272538	59.482	0.966	0.002	38.26	1.29	35168476	0.295
A040	9.13	5.5	60.24	60868420	36665458	60.237	1.238	0.002	37.22	1.303	36611184	0.148
A041	9.48	5.7	60.07	63230400	37979982	60.066	1.477	0.002	37.419	1.036	37841228	0.365
A042	8.32	5	60.13	55481870	33360698	60.129	1.256	0.002	37.2	1.414	33016832	1.031
A043	9.54	5.53	58.01	63600154	36896762	58.014	2.517	0.002	38.227	1.24	35418674	4.006
A044	9.09	5.42	59.7	60567126	36155680	59.695	1.595	0.002	37.362	1.347	33640010	6.958
A045	8.73	5.31	60.8	58189168	35379976	60.802	1.382	0.002	36.57	1.245	35208296	0.485
A046	8.19	4.94	60.35	54604154	32951228	60.346	1.34	0.002	36.951	1.362	32924394	0.081
A047	8.66	5.23	60.45	57710148	34884056	60.447	1.249	0.002	36.9	1.402	33095100	5.128
A048	9.28	5.46	58.83	61868880	36397840	58.831	1.579	0.002	38.407	1.182	36312774	0.234
A049	7.82	4.74	60.57	52140374	31582002	60.571	1.48	0.002	36.558	1.389	31521872	0.19
A050	9.46	5.94	62.87	63035950	39631026	62.871	1.794	0.002	34.008	1.325	39621260	0.025
A051	9.61	5.97	62.08	64055616	39767170	62.082	1.185	0.002	35.396	1.336	39584936	0.458
A052	9.2	5.78	62.87	61312822	38547464	62.87	1.178	0.002	34.507	1.443	38460624	0.225
A053	8.68	5.41	62.32	57897908	36080138	62.317	0.966	0.002	35.543	1.172	36065242	0.041
A054	9.53	6.03	63.28	63534624	40204740	63.28	1.131	0.002	34.188	1.399	39822372	0.951
A055	8.9	5.56	62.45	59331280	37054688	62.454	1.198	0.002	35.03	1.316	37044072	0.029
A056	8.66	5.43	62.67	57708980	36167498	62.672	1.166	0.002	34.752	1.408	36149484	0.05
A057	9.45	5.93	62.77	63020692	39558328	62.77	1.367	0.002	34.479	1.382	38808068	1.897
A059	8.18	5.1	62.36	54500600	33986494	62.36	1.043	0.002	35.219	1.376	33980056	0.019
A060	8.42	5.21	61.87	56115920	34719980	61.872	1.009	0.002	35.669	1.448	34606992	0.325
A061	7.56	6.44	85.16	50422624	42940220	85.161	1.45	0.004	11.73	1.655	42906850	0.078
A063	8.79	7.3	83.09	58572136	48669170	83.093	2.997	0.003	12.591	1.316	48643862	0.052
A064	10.3	8.72	84.7	68665472	58157074	84.696	1.506	0.004	12.395	1.399	58086488	0.121
A066	10.83	9.22	85.16	72178194	61470510	85.165	1.516	0.003	11.929	1.387	61435796	0.056
A067	12.19	10.36	84.97	81255972	69044678	84.972	1.157	0.003	12.105	1.763	61167326	11.409
A068	8.56	7.53	87.98	57089726	50230118	87.985	1.207	0.003	8.986	1.82	50176062	0.108
A069	10.3	8.83	85.71	68688668	58876002	85.714	2.166	0.003	10.266	1.85	58712990	0.277
A070	9.39	7.85	83.56	62616756	52323198	83.561	2.83	0.004	11.635	1.971	22860200	56.31
A071	9.15	7.8	85.2	61029142	51998142	85.202	1.743	0.003	11.537	1.515	51957752	0.078
A072	8.85	7.58	85.63	59007588	50526188	85.627	1.802	0.004	10.996	1.572	50494748	0.062
A073	9.02	7.72	85.58	60153574	51476672	85.575	1.775	0.004	11.198	1.448	50391754	2.108
A074	9.32	7.87	84.47	62108590	52465020	84.473	1.423	0.004	12.753	1.346	51721546	1.417
A075	9.12	7.65	83.86	60818040	51002882	83.861	4.273	0.003	10.191	1.671	50786122	0.425
A076	10.07	8.87	88.11	67140940	59156156	88.107	1.16	0.005	8.974	1.754	58949486	0.349
A077	10.2	9	88.26	67985422	60006852	88.264	1.791	0.005	8.259	1.681	59984668	0.037
A078	9.82	8.75	89.11	65450448	58321984	89.109	1.35	0.005	7.369	2.167	58307006	0.026
A079	9.51	8.37	87.98	63392638	55773918	87.982	1.592	0.005	8.804	1.617	55718586	0.099
A080	9.43	8.32	88.2	62854662	55435970	88.197	1.812	0.005	8.47	1.516	55353456	0.149
A081	9.86	8.58	87.06	65727260	57222156	87.06	1.877	0.005	9.839	1.219	57211946	0.018
A082	9.51	8.21	86.41	63369122	54758602	86.412	3.489	0.005	9.05	1.044	54749984	0.016
A083	8.95	7.97	89.08	59646612	53134526	89.082	1.088	0.005	8.214	1.611	53088086	0.087
A084	9.29	8.16	87.84	61940522	54408920	87.841	1.06	0.005	9.293	1.802	52660222	3.214
A085	10.14	8.92	87.94	67623178	59465074	87.936	1.293	0.005	8.554	2.212	59450452	0.025
A087	9.13	8.1	88.63	60897262	53971204	88.627	1.368	0.005	8.451	1.55	53942506	0.053
A088	9.5	8.27	87.06	63334554	55138960	87.06	2.239	0.005	9.568	1.129	55128692	0.019
A090	11.09	9.59	86.47	73949378	63945692	86.472	2.198	0.016	9.334	1.98	63858520	0.136
A093	8.53	7.27	85.25	56839700	48454612	85.248	2.1	0.017	10.236	2.4	48444862	0.02
A094	10.09	8.81	87.34	67261088	58742972	87.336	2.107	0.017	7.998	2.543	58725602	0.03
A096	8.78	7.49	85.29	58551660	49936812	85.287	3.321	0.017	9.112	2.264	49927468	0.019
A097	11.65	10.33	88.7	77650998	68878058	88.702	0.363	0.004	9.704	1.226	68821120	0.083
A098	8.94	7.71	86.25	59584866	51390574	86.248	2.077	0.016	8.41	3.249	51281990	0.211
A099	9.39	8.06	85.93	62572414	53765696	85.926	2.281	0.017	9.079	2.698	53708904	0.106
A101	9.77	8.38	85.82	65105670	55874026	85.821	3.055	0.016	9.011	2.098	55861342	0.023
A103	10.09	8.75	86.69	67276572	58322680	86.691	1.927	0.017	8.706	2.66	58310564	0.021
A104	9.08	8.12	89.37	60565170	54125016	89.367	1.454	0.013	5.082	4.084	54101884	0.043
A105	8.85	7.96	89.98	58981698	53072918	89.982	1.566	0.014	5.488	2.951	53027534	0.086
A106	7.73	6.91	89.36	51546070	46061224	89.359	1.965	0.013	4.241	4.422	26983378	41.418
A108	7.13	6.38	89.58	47513142	42564362	89.584	1.61	0.008	4.798	4	42558146	0.015
A109	7.05	6.3	89.36	46983038	41982428	89.357	1.762	0.008	4.44	4.433	40833582	2.736
A110	7.71	6.91	89.63	51377796	46050378	89.631	1.659	0.008	4.781	3.921	46031866	0.04
A112	8.21	7.33	89.32	54701212	48857606	89.317	1.656	0.008	5.9	3.119	48802876	0.112
A113	7.61	6.87	90.32	50704202	45795408	90.319	1.422	0.008	5.492	2.759	45743206	0.114
A114	8.15	7.26	89.12	54326138	48413764	89.117	1.371	0.008	4.941	4.563	48404828	0.018
A119	8.85	7.83	88.44	59007182	52187088	88.442	1.357	0.029	7.951	2.222	52165900	0.041
A120	9.1	8.02	88.08	60678610	53446594	88.081	0.965	0.028	7.299	3.626	53435512	0.021
A121	7.47	6.71	89.81	49787202	44712872	89.808	1.078	0.008	4.915	4.191	44692764	0.045
A122	8.61	7.75	89.97	57402066	51646592	89.973	0.966	0.008	5.995	3.057	51639154	0.014
A125	9.57	8.42	88.05	63771398	56153114	88.054	0.918	0.028	8.469	2.531	56140250	0.023
D002	8.55	7.76	90.79	56975860	51729254	90.792	1.69	0	5.151	2.367	51719578	0.019
D003	8.44	7.48	88.61	56258618	49850902	88.61	2.785	0	5.504	3.101	49834138	0.034
D004	8.67	7.78	89.74	57797366	51864954	89.736	2.069	0	5.795	2.4	51853462	0.022
D005	7.39	6.65	89.96	49263324	44317670	89.961	1.815	0	5.778	2.446	44259332	0.132
D007	8.23	7.41	90	54868818	49381024	89.998	1.786	0	5.878	2.338	49357364	0.048
D008	8.02	7.17	89.37	53489214	47802452	89.368	1.882	0	6.345	2.404	47749004	0.112
D009	9.47	8.49	89.65	63135316	56603528	89.654	2.121	0	5.693	2.532	56589714	0.024
D010	8.55	5.34	62.4	57004532	35570040	62.399	1.436	0.002	34.6	1.564	35546650	0.066
D011	9.02	5.49	60.88	60147180	36619358	60.883	1.958	0.002	35.921	1.236	36602438	0.046
D012	9.03	5.6	61.99	60187668	37313318	61.995	1.174	0.002	35.45	1.379	37125170	0.504
D013	8.63	5.43	62.91	57565194	36211522	62.905	1.042	0.002	34.702	1.349	35965362	0.68
D014	8.05	7.2	89.45	53676182	48010882	89.445	1.16	0.005	7.784	1.606	47995172	0.033
D015	9.25	5.82	62.96	61666902	38826304	62.961	1.044	0.002	34.596	1.397	38582520	0.628
D016	8.98	5.59	62.18	59883288	37235426	62.18	1.411	0.002	35.012	1.396	37071032	0.441
D017	10.95	6.39	58.42	72971136	42628590	58.418	1.186	0.021	38.833	1.542	42594988	0.079
D018	9.16	5.47	59.67	61080626	36448604	59.673	0.968	0.021	37.556	1.782	36428888	0.054
D019	9.75	5.81	59.58	64973042	38711926	59.582	1.032	0.02	37.599	1.767	38657656	0.14
D020	10.84	6.39	58.95	72293252	42618260	58.952	0.991	0.02	38.375	1.661	42591194	0.064
D021	10	5.82	58.21	66639404	38794090	58.215	0.887	0.021	39.1	1.778	38422834	0.957
D022	9.6	5.89	61.37	63989720	39272608	61.373	0.886	0.021	36.051	1.669	39238760	0.086
D023	10.84	6.42	59.22	72293576	42813018	59.221	1.06	0.02	37.86	1.839	42727506	0.2
D024	10.57	6.18	58.48	70435862	41194058	58.484	1.168	0.021	38.532	1.795	41053942	0.34
D025	11.16	6.49	58.18	74381124	43272624	58.177	1.099	0.021	38.905	1.799	40073466	7.393
D026	9.51	5.58	58.71	63369852	37203434	58.708	1.117	0.021	38.168	1.985	37164090	0.106
D028	10.78	6.3	58.43	71836944	41971632	58.426	1.039	0.021	38.995	1.519	41869228	0.244
D029	12.41	7.23	58.24	82700658	48166904	58.242	0.894	0.021	39.172	1.671	48012644	0.32
D030	9.68	5.58	57.67	64540374	37221686	57.672	1.253	0.021	39.4	1.655	36618496	1.621
D031	10.91	6.22	56.99	72710194	41437350	56.99	0.894	0.021	40.558	1.538	41373458	0.154
D032	8.54	5.35	62.61	56922880	35641068	62.613	0.995	0.021	34.448	1.923	27074018	24.037
D033	10.8	6.22	57.56	72004536	41444654	57.558	1.088	0.02	39.868	1.464	41398320	0.112
D035	9.59	4.92	51.33	63917476	32807482	51.328	1.283	0.015	45.936	1.439	32754134	0.163
D036	8.38	4.55	54.24	55874016	30305864	54.24	1.619	0.015	42.421	1.706	29675536	2.08
D037	8.14	4.43	54.49	54249650	29560990	54.491	1.246	0.015	42.595	1.654	29551636	0.032
D038	8.52	4.53	53.17	56821606	30212410	53.171	1.343	0.014	43.864	1.608	28855984	4.49
D039	9.82	5.25	53.5	65473728	35027986	53.499	1.431	0.015	43.678	1.377	34668556	1.026
D040	9.09	4.74	52.14	60571160	31583852	52.143	1.266	0.015	45.194	1.381	31568860	0.047
D042	8.98	4.79	53.39	59842534	31950036	53.39	1.252	0.015	43.709	1.634	31938926	0.035
D043	9.68	5.07	52.36	64537916	33790550	52.358	2	0.015	44.011	1.616	33701788	0.263
D044	9.63	5.04	52.35	64173080	33592588	52.347	1.792	0.015	44.362	1.484	33298474	0.876
D045	9.97	5.19	52.11	66450762	34630062	52.114	1.18	0.015	45.228	1.464	34479950	0.433
D046	8.76	4.72	53.83	58401286	31437442	53.83	1.535	0.015	42.933	1.688	31320662	0.371
D047	9.46	8.32	87.9	63075480	55444804	87.902	1.451	0.004	9.49	1.153	55242368	0.365
D048	9.6	8.48	88.37	63994748	56553624	88.372	1.675	0.004	8.799	1.15	56536902	0.03
D049	10.84	9.49	87.53	72251290	63242568	87.531	1.404	0.004	9.886	1.174	56043110	11.384
D050	11.2	9.72	86.8	74641522	64786786	86.797	1.611	0.004	10.161	1.426	64767220	0.03
D051	11.44	10.14	88.61	76249524	67568452	88.615	0.991	0.004	8.907	1.484	67380040	0.279
D052	9.9	8.63	87.17	65982704	57515856	87.168	1.788	0.004	9.46	1.58	57480868	0.061
D053	9.91	8.51	85.93	66041368	56747476	85.927	3.663	0.004	8.897	1.508	54742968	3.532
D054	9.68	8.51	87.84	64565288	56711508	87.836	1.722	0.004	9.177	1.26	56415168	0.523
D055	8.1	7.01	86.56	54003440	46745632	86.56	1.703	0.001	10.227	1.508	46732916	0.027
D056	10.6	9.01	85.05	70640290	60082362	85.054	1.178	0.001	12.425	1.341	59273442	1.346
D057	10.94	9.53	87.18	72903908	63559140	87.182	1.798	0.002	9.779	1.239	63270272	0.454
D058	9.8	8.42	85.93	65316686	56129658	85.935	1.62	0.002	10.911	1.533	56114592	0.027
D059	10.89	9.38	86.08	72614958	62509602	86.084	1.256	0.001	11.025	1.635	59043598	5.545
D060	8.92	7.68	86.1	59433894	51174804	86.104	1.423	0.001	10.741	1.731	51155858	0.037
D061	9.75	8.38	85.94	65025074	55881544	85.938	1.68	0.002	10.554	1.826	55855196	0.047
D062	8.9	7.64	85.93	59303138	50958340	85.929	1.836	0.002	11.01	1.224	50713704	0.48
D063	9.45	8.17	86.39	63013726	54440596	86.395	1.435	0.002	10.89	1.279	54143006	0.547
D064	9.76	8.41	86.15	65050336	56039404	86.148	1.356	0.002	11.41	1.085	55978832	0.108
D065	9.85	8.31	84.44	65634790	55422578	84.441	1.931	0.002	12.615	1.012	55396276	0.047
D066	9.13	7.83	85.78	60846258	52193962	85.78	1.598	0.002	11.539	1.081	52129818	0.123
D067	9.62	8.02	83.32	64163494	53460748	83.32	3.798	0.002	11.749	1.132	53445222	0.029
D068	11.08	9.35	84.39	73845392	62318210	84.39	6.017	0.003	7.876	1.714	62187040	0.21
D070	10.98	9.63	87.67	73221880	64190514	87.666	1.522	0.003	9.373	1.437	64156146	0.054
D071	9.35	8.14	87.06	62311900	54246630	87.057	2.364	0.003	9.423	1.153	54204070	0.078
D072	10.21	8.97	87.86	68089722	59826658	87.864	2.389	0.003	8.498	1.245	59618658	0.348
D073	9.29	8.08	86.96	61960084	53880420	86.96	2.382	0.003	9.571	1.084	53871374	0.017
D074	7.49	6.65	88.82	49949968	44366642	88.822	1.773	0.003	8.421	0.981	44315500	0.115
D075	8.12	7.16	88.12	54132996	47701440	88.119	2.146	0.003	8.565	1.167	47683916	0.037
D076	8.9	7.87	88.42	59359376	52487448	88.423	1.784	0.003	8.641	1.149	52477866	0.018
D077	10.03	8.82	87.91	66890150	58801400	87.907	2.062	0.002	7.934	2.095	58616434	0.315
D078	10.25	9.04	88.21	68306708	60250022	88.205	1.816	0.002	8.062	1.914	60220254	0.049
D079	10.67	9.54	89.35	71158082	63578024	89.348	1.462	0.003	7.815	1.373	63563590	0.023
D080	9.28	8.26	88.98	61895170	55074432	88.98	2.65	0.003	7.341	1.026	55039036	0.064
D081	9.44	8.33	88.21	62964814	55544098	88.215	1.921	0.003	8.392	1.47	55517128	0.049
D082	9.59	8.05	83.98	63926250	53683214	83.977	1.405	0.004	13.255	1.36	53550768	0.247
D083	9.79	8.2	83.76	65293370	54690490	83.761	1.255	0.004	13.727	1.254	54661434	0.053
D084	8.77	7.37	84.02	58460148	49115912	84.016	1.216	0.004	13.295	1.47	49021030	0.193
D085	10.01	8.52	85.07	66766314	56797682	85.069	1.822	0.003	11.307	1.798	56155840	1.13
D086	10.58	8.93	84.41	70517864	59521932	84.407	1.269	0.004	12.55	1.771	59179414	0.575
D087	9.69	8.02	82.82	64584236	53489460	82.821	1.964	0.004	14.037	1.174	53439516	0.093
D088	9.02	7.42	82.26	60134612	49465548	82.258	3.378	0.004	13.357	1.004	49332234	0.27
D089	9.86	8.32	84.38	65761630	55491770	84.383	1.235	0.003	13.287	1.092	55459924	0.057
D090	8.93	7.49	83.85	59518566	49906464	83.85	1.695	0.004	13.276	1.176	49880850	0.051
D091	8.67	7.33	84.59	57782874	48877580	84.588	1.54	0.004	12.244	1.623	48865164	0.025
D092	8.79	7.51	85.52	58570736	50089654	85.52	1.268	0.004	11.784	1.425	50071086	0.037
D093	8.96	7.57	84.39	59764952	50438596	84.395	1.428	0.004	12.597	1.577	50419740	0.037
D094	8.25	7.38	89.42	55023306	49203230	89.423	1.055	0.005	7.975	1.543	49106224	0.197
D095	7.6	6.74	88.75	50656572	44958266	88.751	1.845	0.028	6.941	2.436	39310046	12.563
D096	8.12	7.22	88.85	54143128	48107730	88.853	0.99	0.029	7.9	2.228	47835170	0.567
D099	8.7	7.71	88.61	57987696	51380584	88.606	1.19	0.028	7.263	2.912	51292456	0.172
D100	8.81	7.74	87.89	58745600	51632648	87.892	1.207	0.028	8.431	2.441	51621452	0.022
D102	8.53	7.57	88.82	56846102	50490264	88.819	0.885	0.028	7.361	2.907	50426694	0.126
D104	7.67	6.84	89.08	51157948	45569022	89.075	1.158	0.029	6.668	3.07	45465786	0.227
D105	8.69	7.67	88.33	57903832	51145760	88.329	1.296	0.029	8.134	2.213	51133950	0.023
D106	9.73	8.52	87.6	64848972	56809868	87.603	1.346	0.029	8.58	2.441	56787814	0.039
D107	8.96	7.97	88.91	59728576	53103804	88.909	1.172	0.029	7.132	2.758	53077480	0.05
D109	10.19	9.02	88.5	67943380	60130460	88.501	0.965	0.028	8.133	2.374	60095668	0.058
D110	9.08	8.09	89	60562654	53901578	89.001	0.984	0.029	7.5	2.485	53827202	0.138
D111	9.1	8.04	88.35	60672570	53605432	88.352	1.394	0.029	7.933	2.292	53574632	0.057
D112	8.65	7.69	88.84	57688590	51250390	88.84	2.083	0.005	7.378	1.694	51165618	0.165
D113	11.04	9.77	88.48	73622378	65137458	88.475	1.197	0.005	8.271	2.052	65127838	0.015
D114	7.93	7.23	91.08	52884214	48168416	91.083	1.513	0.013	4.051	3.34	48140876	0.057
D115	6.34	5.7	89.95	42281500	38032866	89.952	1.251	0.013	4.324	4.46	38018914	0.037
D118	6.94	6.25	90.08	46246436	41657776	90.078	1.384	0.013	4.357	4.169	41613956	0.105
D119	6.67	6.02	90.23	44492956	40145734	90.229	1.283	0.013	4.338	4.136	40074800	0.177
D120	6.29	5.7	90.69	41929280	38026658	90.692	1.605	0.013	4.637	3.053	38011592	0.04
D121	7.21	6.54	90.71	48071564	43607876	90.714	1.206	0.012	5.099	2.968	43564182	0.1
D122	6.28	5.69	90.57	41854936	37905962	90.565	1.408	0.013	4.44	3.574	37893612	0.033
